# Supplementary material for: Presepsin: gelsolin ratio, as a promising marker of sepsis-related organ dysfunction: a prospective observational study
Source: Front Med (Lausanne). 2023 May 5;10:1126982. doi: 10.3389/fmed.2023.1126982 (PMC10196472; doi:10.3389/fmed.2023.1126982)
Supplement: Supplementary file 3 [file Data_Sheet_1.xlsx]

## Sheet: Admission patient clinical data
No.	Group (control: 0; SIRS: 1; sepsis: 2)	Age	Gender (female: 0; male: 1)	Cardiovascular disease (0: no; 1: yes)	Diabetes (0: no; 1: yes)	Chronic kidney disease (0: no; 1: yes)	Pulmonary disease (0: no; 1: yes)	Immunological disease (0: no; 1: yes)	Malignancy (0: no; 1: yes)	Admission (internal medicine: 0; surgical: 2)	ICU stay (days)	10-day survival (0: yes; 1: exitus)	Furosemide therapy (0: no; 1: yes)	Renal replacement therapy (0: no; 1: IHD; 2: CRRT)	Mechanical ventilation (0: oxygen supplementation; 1: yes; 2: yes + ARDS)	Horowitz quotient after admission (PaO2/FiO2)	Mechanical ventilation length (0: ≤7 consecutive days; 1: >7 consecutive days)	Vasopressor support (0: no; 1: low (≤0.1 µg/kg/min) dose; 2: high (>0.1 µg/kg/min) dose)	pl-Lactate after admission (mmol/L)	Septic shock (0: no; 1: yes)	Vasopressor requirement length (0: ≤5 consecutive days; 1: >5 consecutive days)	PiCCO requirement (0: no; 1: yes)	Hydrocortisone supplementation (0: no; 1: yes)	Thrombocytopenia (0: no; 1: yes)	Acute liver failure (0: no; 1: yes)	APACHE II	SAPS II	SOFA	AKI (0: no; 1: Se-Creatinine > 26.5 µmol/L increase within 48h OR Se-Creatinine >1.5x increase from the baseline OR Diuresis < 0.5ml/kg/h for 6h)	MODS (≥2 organ dysfunctions; 0: no; 1: yes)	Microbiology (0: unidentified; 1: Gram + bacteria; 2: G - bacteria; 3: fungi; 4: mixed)	-
C1	0	45	1	0	0	0	0	0	0	-	-	-	-	-	-	-	-	-	-	-	-	-	-	-	-	-	-	-	-	-	-
C2	0	56	0	1	0	0	0	0	0	-	-	-	-	-	-	-	-	-	-	-	-	-	-	-	-	-	-	-	-	-	-
C3	0	52	0	0	0	0	0	0	0	-	-	-	-	-	-	-	-	-	-	-	-	-	-	-	-	-	-	-	-	-	-
C4	0	52	0	0	0	0	0	0	0	-	-	-	-	-	-	-	-	-	-	-	-	-	-	-	-	-	-	-	-	-	-
C5	0	55	0	1	0	0	0	0	0	-	-	-	-	-	-	-	-	-	-	-	-	-	-	-	-	-	-	-	-	-	-
C6	0	63	0	1	1	0	1	0	0	-	-	-	-	-	-	-	-	-	-	-	-	-	-	-	-	-	-	-	-	-	-
C7	0	48	1	0	0	0	0	0	0	-	-	-	-	-	-	-	-	-	-	-	-	-	-	-	-	-	-	-	-	-	-
C8	0	50	0	0	0	0	0	0	0	-	-	-	-	-	-	-	-	-	-	-	-	-	-	-	-	-	-	-	-	-	-
C9	0	56	1	1	1	0	0	0	0	-	-	-	-	-	-	-	-	-	-	-	-	-	-	-	-	-	-	-	-	-	-
C10	0	53	1	1	0	0	0	0	0	-	-	-	-	-	-	-	-	-	-	-	-	-	-	-	-	-	-	-	-	-	-
C11	0	50	1	0	0	0	0	0	0	-	-	-	-	-	-	-	-	-	-	-	-	-	-	-	-	-	-	-	-	-	-
C12	0	49	1	0	0	0	0	0	0	-	-	-	-	-	-	-	-	-	-	-	-	-	-	-	-	-	-	-	-	-	-
C13	0	59	1	1	0	0	0	0	0	-	-	-	-	-	-	-	-	-	-	-	-	-	-	-	-	-	-	-	-	-	-
C14	0	60	0	1	1	0	0	0	0	-	-	-	-	-	-	-	-	-	-	-	-	-	-	-	-	-	-	-	-	-	-
C15	0	49	1	0	0	0	0	0	0	-	-	-	-	-	-	-	-	-	-	-	-	-	-	-	-	-	-	-	-	-	-
C16	0	52	1	0	0	0	0	0	0	-	-	-	-	-	-	-	-	-	-	-	-	-	-	-	-	-	-	-	-	-	-
C17	0	54	0	1	0	0	1	0	0	-	-	-	-	-	-	-	-	-	-	-	-	-	-	-	-	-	-	-	-	-	-
C18	0	61	1	1	1	0	0	0	0	-	-	-	-	-	-	-	-	-	-	-	-	-	-	-	-	-	-	-	-	-	-
C19	0	46	1	0	0	0	0	0	0	-	-	-	-	-	-	-	-	-	-	-	-	-	-	-	-	-	-	-	-	-	-
C20	0	47	1	0	0	0	0	0	0	-	-	-	-	-	-	-	-	-	-	-	-	-	-	-	-	-	-	-	-	-	-
C21	0	54	1	1	1	0	0	0	0	-	-	-	-	-	-	-	-	-	-	-	-	-	-	-	-	-	-	-	-	-	-
C22	0	48	0	0	0	0	0	1	0	-	-	-	-	-	-	-	-	-	-	-	-	-	-	-	-	-	-	-	-	-	-
C23	0	43	0	0	0	0	0	0	0	-	-	-	-	-	-	-	-	-	-	-	-	-	-	-	-	-	-	-	-	-	-
S1	1	72	1	1	0	0	1	0	0	-	1	0	0	0	0	234	0	1	0.9	-	0	0	-	-	-	8	25	6	1	-	-
S2	1	74	1	1	0	0	0	0	0	-	1	0	0	0	0	204	0	1	1.4	-	0	0	-	-	-	8	27	7	0	-	-
S3	1	75	1	1	0	0	0	0	0	-	1	0	0	0	0	216	0	1	0.7	-	0	0	-	-	-	9	29	7	0	-	-
S4	1	47	1	0	0	0	0	0	0	-	1	0	0	0	0	242	0	0	0.8	-	0	0	-	-	-	6	17	4	0	-	-
S5	1	53	0	1	1	0	0	1	0	-	1	0	0	0	0	280	0	0	0.7	-	0	0	-	-	-	5	15	3	0	-	-
S6	1	52	0	1	1	0	0	0	0	-	3	0	0	0	0	202	0	1	1.8	-	0	0	-	-	-	7	20	6	0	-	-
S7	1	61	1	1	0	0	0	0	0	-	1	0	0	0	0	232	0	1	0.9	-	0	0	-	-	-	8	25	7	0	-	-
S8	1	68	0	1	0	0	0	0	0	-	1	0	0	0	0	226	0	1	1.7	-	0	0	-	-	-	8	27	7	0	-	-
S9	1	49	1	0	0	0	0	0	0	-	1	0	0	0	0	310	0	0	0.6	-	0	0	-	-	-	4	12	2	0	-	-
S10	1	55	1	1	1	0	0	0	0	-	2	0	0	0	0	272	0	0	1.2	-	0	0	-	-	-	6	15	4	0	-	-
S11	1	57	1	1	0	0	0	0	0	-	1	0	0	0	0	286	0	0	0.9	-	0	0	-	-	-	6	17	3	0	-	-
S12	1	74	0	1	0	0	1	0	0	-	2	0	0	0	0	234	0	1	1.3	-	0	0	-	-	-	8	23	7	0	-	-
S13	1	61	0	1	0	0	0	0	0	-	1	0	0	0	0	280	0	0	0.9	-	0	0	-	-	-	7	20	4	0	-	-
S14	1	67	1	1	0	0	1	0	0	-	2	0	0	0	0	290	0	0	0.7	-	0	0	-	-	-	7	20	4	0	-	-
S15	1	54	1	0	0	1	0	0	0	-	3	0	0	0	0	224	0	1	1.1	-	0	0	-	-	-	7	22	6	1	-	-
S16	1	75	1	1	1	0	0	0	1	-	2	0	0	0	0	216	0	1	1.2	-	0	0	-	-	-	9	27	7	0	-	-
S17	1	77	1	1	0	0	0	0	0	-	1	0	0	0	0	242	0	1	0.8	-	0	0	-	-	-	9	29	7	0	-	-
S18	1	69	0	1	0	0	0	0	0	-	1	0	0	0	0	303.333	0	0	0.9	-	0	0	-	-	-	7	20	3	0	-	-
S19	1	75	1	1	1	1	0	0	0	-	1	0	0	0	1	226	0	1	1.3	-	0	0	-	-	-	10	27	7	1	-	-
S20	1	62	1	1	0	0	0	0	0	-	1	0	0	0	0	306.667	0	0	0.5	-	0	0	-	-	-	5	15	2	0	-	-
S21	1	64	1	1	0	0	0	0	0	-	3	0	0	0	0	330	0	0	0.4	-	0	0	-	-	-	5	15	2	0	-	-
S22	1	67	0	1	0	0	0	0	0	-	1	0	0	0	0	222	0	1	0.8	-	0	0	-	-	-	10	32	8	0	-	-
S23	1	60	1	1	0	0	1	0	0	-	1	0	0	0	0	272	0	0	0.9	-	0	0	-	-	-	6	17	3	0	-	-
S24	1	78	1	1	1	1	1	0	0	-	4	0	0	0	0	202	0	1	1.3	-	0	0	-	-	-	8	24	6	1	-	-
S25	1	68	1	1	1	0	0	0	0	-	1	0	0	0	0	296.667	0	1	0.9	-	0	0	-	-	-	7	22	6	0	-	-
S26	1	55	1	0	0	0	0	1	0	-	1	0	0	0	0	376.667	0	0	0.4	-	0	0	-	-	-	4	12	2	0	-	-
S27	1	70	0	1	0	0	1	0	1	-	2	0	0	0	0	216	0	0	0.9	-	0	0	-	-	-	8	20	4	0	-	-
S28	1	41	1	0	0	0	0	0	0	-	4	0	0	0	0	232	0	1	1.1	-	0	0	-	-	-	6	17	5	0	-	-
S29	1	56	1	1	0	0	1	0	0	-	3	0	0	0	0	224	0	1	1.4	-	0	0	-	-	-	9	27	8	0	-	-
S30	1	70	0	1	1	0	0	0	1	-	5	0	0	0	0	214	0	1	1.6	-	0	0	-	-	-	8	25	6	0	-	-
S31	1	72	1	1	1	0	0	0	1	-	5	0	0	0	1	258	0	1	1.5	-	0	0	-	-	-	10	32	7	1	-	-
S32	1	71	0	1	0	0	0	0	1	-	2	0	0	0	0	316.667	0	0	1.8	-	0	0	-	-	-	5	15	2	0	-	-
S33	1	56	0	1	1	0	0	0	1	-	6	0	0	0	0	212	0	1	1.9	-	0	0	-	-	-	6	17	5	0	-	-
S34	1	63	1	1	0	0	0	0	1	-	3	0	0	0	0	222	0	1	0.8	-	0	0	-	-	-	7	20	6	0	-	-
S35	1	64	1	1	1	0	1	0	1	-	9	0	0	0	0	336.667	0	0	0.9	-	0	0	-	-	-	5	15	2	0	-	-
S36	1	63	1	1	0	0	1	0	0	-	2	0	0	0	0	210	0	1	1.2	-	0	0	-	-	-	6	17	5	0	-	-
S37	1	64	0	1	0	0	1	0	1	-	2	0	0	0	0	222	0	1	0.6	-	0	0	-	-	-	6	17	5	0	-	-
S38	1	78	1	1	1	0	1	0	1	-	3	0	0	0	0	254	0	1	0.7	-	0	0	-	-	-	7	21	6	0	-	-
1	2	63	1	1	1	0	0	0	0	2	8	0	0	0	1	204.444	1	2	2.4	0	1	0	1	1	0	14	23	11	0	1	4
2	2	64	1	0	0	0	0	0	1	2	3	1	0	0	1	154	0	2	3.5	1	0	0	1	0	0	27	55	11	1	1	4
3	2	86	1	1	0	0	0	0	0	0	4	0	1	0	0	333.333	0	1	0.8	0	0	0	1	0	0	12	36	8	1	0	3
4	2	18	0	0	0	0	0	0	0	2	2	0	0	0	0	412	0	0	6.3	0	0	0	0	0	0	7	27	3	0	0	0
5	2	73	0	1	0	0	0	0	0	2	3	0	0	0	0	273.333	0	0	2.9	0	0	0	1	0	0	12	39	9	0	0	0
6	2	48	0	0	0	0	0	0	1	2	20	0	1	2	1	407.5	1	1	0.6	0	1	1	1	1	0	17	39	10	1	1	1
7	2	64	1	1	0	1	0	0	0	2	10	1	0	2	2	103.222	1	2	1.8	1	1	1	1	0	1	22	56	10	1	1	2
8	2	81	0	1	0	0	0	0	0	2	3	0	0	0	0	296.667	0	1	1.7	0	0	0	0	0	0	17	38	11	0	0	3
9	2	69	1	1	1	0	1	0	0	2	6	0	1	0	1	120	1	2	1.8	0	1	1	1	0	0	28	54	11	1	1	4
10	2	70	0	1	0	0	0	0	1	0	17	0	0	0	1	184	1	1	0.6	0	1	0	1	0	0	29	64	10	1	1	4
11	2	68	1	1	0	0	0	0	1	2	10	1	0	0	2	161.429	1	2	2.5	1	1	0	1	0	0	17	46	11	1	1	1
12	2	68	0	0	0	0	0	0	1	2	6	1	1	0	2	175	1	2	2.9	1	1	0	0	1	0	24	50	11	1	1	4
13	2	68	0	1	0	0	0	0	1	2	9	1	0	0	2	80	1	2	2.2	1	1	0	1	0	1	24	46	9	1	1	4
14	2	53	0	1	0	1	0	0	0	2	7	0	0	1	1	182.857	0	1	0.6	0	1	0	0	0	0	18	38	9	1	1	2
15	2	53	1	0	0	1	0	0	0	0	3	0	1	1	0	376.667	0	1	0.8	0	0	0	1	0	0	24	41	9	1	0	2
16	2	32	0	0	0	0	0	0	0	2	2	0	1	0	0	194	0	0	7.2	0	0	0	0	1	1	20	62	18	1	1	2
17	2	72	1	1	1	0	0	0	1	2	18	0	0	0	1	538	1	1	0.9	0	1	0	1	0	0	20	57	10	1	1	1
18	2	70	1	1	1	0	0	0	0	2	11	0	1	2	2	146.25	1	2	4.6	1	1	1	1	0	0	29	51	14	1	1	4
19	2	69	1	1	1	0	0	0	0	0	2	0	0	0	1	314	0	1	1.8	0	0	0	1	0	0	9	31	7	0	0	4
20	2	59	0	0	0	0	0	1	0	0	2	0	0	0	0	413.333	0	0	0.4	0	0	0	1	0	0	19	34	7	1	0	0
21	2	55	1	1	0	0	0	0	0	0	15	0	0	2	2	94	1	2	2.4	1	1	1	1	1	0	22	43	13	1	1	1
22	2	53	0	1	0	0	0	0	1	0	13	0	0	0	0	506.667	0	1	1.9	0	0	0	1	0	0	21	41	5	0	0	4
23	2	79	1	1	1	0	1	0	0	2	16	0	1	2	2	177.143	1	2	2.7	1	1	1	1	0	1	24	54	15	1	1	4
24	2	80	1	1	1	0	1	0	0	2	5	0	1	1	0	318	0	0	0.5	0	0	0	1	0	0	27	57	7	1	0	0
25	2	82	1	1	0	0	0	0	0	2	25	0	0	0	1	149.412	1	2	2.9	1	1	0	1	0	0	23	59	10	0	1	2
26	2	82	1	1	0	0	0	0	1	2	10	0	0	0	1	89	1	1	1.9	0	0	0	1	0	0	27	73	12	1	1	2
27	2	72	1	1	0	0	0	0	1	2	14	0	0	0	1	83	0	1	1.8	0	1	0	1	0	0	15	46	10	0	1	4
28	2	64	0	1	0	0	0	0	1	2	18	0	0	0	2	135.714	1	2	3.4	1	1	1	1	1	0	15	44	13	0	1	2
29	2	70	0	1	0	0	0	0	0	0	5	1	1	0	0	483.333	0	2	6.6	1	0	0	1	1	1	22	56	14	1	1	0
30	2	65	1	0	0	0	1	0	1	2	18	0	1	0	2	145.263	1	1	0.6	0	0	0	1	0	0	21	46	11	1	1	0
31	2	62	1	1	1	0	0	0	1	0	10	1	1	1	2	198	1	2	2.3	1	1	0	1	0	0	25	77	12	1	1	0
32	2	76	1	1	1	0	0	1	0	2	2	0	0	0	1	226	0	1	0.7	0	0	0	1	0	0	10	43	9	0	0	0
33	2	82	1	1	0	0	0	0	0	2	6	1	0	2	2	148	0	2	7.5	1	1	1	1	1	0	27	74	17	1	1	0
34	2	66	1	1	1	0	0	0	0	2	9	0	1	0	0	350	0	2	2.6	1	1	0	1	0	0	17	31	10	1	1	0
35	2	63	1	1	0	0	0	0	0	0	3	0	1	0	0	236.667	0	0	1.3	0	0	0	1	0	0	12	34	5	1	0	4
36	2	60	1	1	0	0	1	0	0	0	3	0	0	0	0	443.333	0	0	1.2	0	0	0	1	0	0	17	37	8	1	0	0
37	2	51	1	1	0	1	0	0	0	2	6	1	0	0	2	89	0	1	1.9	0	1	0	1	0	0	20	42	13	0	1	0
38	2	68	1	1	0	0	1	0	0	2	10	1	1	0	1	226.667	1	2	7.5	1	1	1	1	0	1	30	59	12	1	1	4
39	2	84	0	1	0	0	0	0	0	2	8	1	0	0	1	163.333	0	0	0.9	0	0	0	1	0	0	12	45	8	0	0	0
40	2	79	1	1	0	0	1	0	0	2	15	0	0	0	1	362	0	1	1.3	0	0	0	1	0	0	15	46	6	0	0	0
41	2	51	1	1	1	0	0	0	0	2	9	1	1	2	2	178.333	1	2	7.5	1	1	1	1	0	1	25	67	14	1	1	4
42	2	65	1	1	0	0	0	0	0	2	5	0	0	0	1	271.429	0	2	2.5	1	0	0	1	0	0	21	46	9	0	0	4
43	2	53	1	0	0	0	0	0	0	2	16	0	0	0	1	131.429	0	0	1.3	0	0	0	1	0	0	12	29	8	0	0	0
44	2	76	1	1	1	0	1	0	0	2	13	0	0	0	1	75	0	1	1.1	0	0	0	0	0	0	21	46	9	1	1	3
45	2	44	1	1	0	0	0	0	0	0	14	0	1	2	2	137.143	1	2	7.2	1	1	1	1	0	1	22	47	13	1	1	1
46	2	89	0	1	1	0	1	0	0	2	4	0	1	0	0	303.333	0	1	0.7	0	0	0	0	0	0	18	43	7	1	0	0
47	2	64	1	1	1	0	0	0	1	2	28	0	1	0	1	146	1	1	1.9	0	1	0	0	0	0	14	38	9	1	0	4
48	2	77	1	1	0	0	0	0	1	2	7	0	1	0	0	220	0	1	4.3	0	0	0	1	0	0	20	35	8	1	0	4
49	2	71	1	1	0	0	0	0	0	2	8	1	0	0	2	82.5	1	2	2.1	1	1	0	0	0	1	22	59	12	1	1	4
50	2	71	0	1	1	0	0	0	0	0	12	0	0	0	1	275	0	1	2.2	0	0	0	1	0	0	14	34	8	0	0	1
51	2	33	0	1	1	0	0	0	0	2	15	0	1	2	1	222	1	2	2.8	1	1	1	1	0	0	16	36	10	1	1	4
52	2	72	1	1	1	0	0	0	1	2	6	1	1	1	2	104.286	1	2	2.2	1	1	1	1	0	0	26	57	11	1	1	1
53	2	72	0	1	0	0	1	0	0	0	4	0	0	0	0	233.333	0	0	1.4	0	0	0	0	0	0	10	31	6	0	0	0
54	2	69	1	0	0	0	0	0	1	2	2	0	0	0	1	123.333	0	0	1.5	0	0	0	1	0	0	14	34	6	0	0	0
55	2	66	1	1	0	1	1	0	0	0	8	0	1	1	1	235	0	1	1.6	0	0	1	1	0	1	21	46	12	1	1	3
56	2	41	1	0	0	0	0	0	0	2	9	0	0	0	1	160	0	2	1.5	0	0	0	1	1	1	19	57	17	1	1	4
57	2	51	0	0	0	0	0	0	0	2	1	1	1	0	2	103	0	2	10.5	1	0	1	1	0	0	27	51	11	1	1	4
58	2	56	1	1	1	0	0	0	1	2	14	0	1	0	1	188	0	2	1.6	0	1	0	1	0	0	15	35	10	1	1	4
59	2	28	1	0	0	0	0	0	0	2	9	0	0	0	2	252	0	1	3.3	0	0	0	1	0	0	5	18	6	0	0	1
60	2	59	0	1	0	0	0	0	0	0	1	1	0	0	2	67	0	2	2.9	1	0	1	1	1	0	27	52	15	1	1	4
61	2	80	0	1	0	1	0	0	0	2	1	1	1	0	1	166.667	0	2	9.1	1	0	0	1	1	0	25	51	15	1	1	0
62	2	84	0	1	0	0	0	0	0	2	13	0	1	0	1	212.5	0	2	6.8	1	0	0	1	0	0	20	49	10	1	1	4
63	2	58	1	0	0	0	0	0	0	2	4	1	0	0	0	383.333	0	2	3.2	1	0	0	0	0	0	17	34	8	1	1	4
64	2	66	1	1	1	1	0	0	0	2	3	0	0	0	1	106.25	0	1	1.5	0	0	0	0	0	0	10	33	8	0	0	0
65	2	69	1	1	0	1	1	0	0	0	18	0	1	0	2	138.333	1	2	2.1	1	1	0	1	0	0	19	53	12	1	1	4

## Sheet: PSEP_GSN laboratory data
No.	Group (control: 0; SIRS: 1; sepsis: 2; sepsis + MODS: 3)	Day	Se-Urea (mmol/L)	Se-Creatinine (µmol/L)	RRT (0: no; 1: IHD; 2: CRRT)	AKI (non-AKI: 0; AKI-1: 1; AKI-2: 2; AKI-3: 3)	Se-TP (g/L)	Se-ALB (g/L)	Se-Bilirubin (µmol/L)	WBC (G/L)	PLT (G/L)	hs-CRP (mg/L)	PCT (ng/mL)	GSN (mg/L)	PSEP (pg/mL)	PSEP:GSN ratio (ng/mg)	INR	10-day survival (0: yes; 1: exitus)	-
C1	0	1	3.6	96	-	0	77.6	49.4	16.7	6.35	256	0.66	-	92.497	83.1	0.898408	-	0
C2	0	1	2.9	70	-	0	70.9	47	12.9	5.22	292	0.63	-	76.068	183	2.40574	-	0
C3	0	1	4.6	71	-	0	73.1	45.2	7.3	7.15	258	3.31	-	84.018	134	1.5949	-	0
C4	0	1	4.6	69	-	0	72.2	47.2	11.9	5.7	195	1.73	-	84.358	185	2.19303	-	0
C5	0	1	4.1	77	-	0	77.6	49.2	5.2	8.19	290	0.61	-	67.659	161	2.37958	-	0
C6	0	1	5.4	66	-	0	78.9	48.3	6.7	6.75	355	1.14	-	78.457	147	1.87364	-	0
C7	0	1	4.1	86	-	0	76.4	52.8	12.8	7.18	304	0.37	-	86.987	99.2	1.1404	-	0
C8	0	1	4.2	59	-	0	74.5	45	2.6	9.71	423	4.2	-	68.687	217	3.15926	-	0
C9	0	1	5.9	86	-	0	69.3	45.5	8.8	7.02	287	2.52	-	76.259	141	1.84896	-	0
C10	0	1	6.1	84	-	0	78.2	51.9	25.1	5.6	257	0.51	-	89.777	156	1.73764	-	0
C11	0	1	9.1	93	-	0	77	48.2	12.6	4.01	200	1.6	-	104.51	122	1.16735	-	0
C12	0	1	8.3	110	-	0	73.7	50.6	21.2	7.58	273	0.94	-	80.77	157	1.94379	-	0
C13	0	1	4.8	82	-	0	77.1	49.9	6.5	8.42	262	1.04	-	79.995	178	2.22514	-	0
C14	0	1	3.6	78	-	0	71.7	45	8.6	6.87	258	2.52	-	61.708	127	2.05808	-	0
C15	0	1	6.4	75	-	0	78.4	52.6	18.1	7.53	281	2.45	-	77.258	117	1.51441	-	0
C16	0	1	4.9	86	-	0	78.4	51.9	8	7.42	356	3.5	-	78.02	73.1	0.936939	-	0
C17	0	1	4	72	-	0	70.9	47.5	11.2	6.8	248	1.27	-	76.284	108	1.41576	-	0
C18	0	1	5.5	67	-	0	81	51.1	8.6	8.68	230	2.34	-	47.936	83.8	1.74816	-	0
C19	0	1	3.1	66	-	0	73.5	44.4	4.5	7.22	244	0.64	-	74.246	127	1.71053	-	0
C20	0	1	5.1	75	-	0	72.5	46.9	17.4	5.51	250	1.5	-	96.972	86.5	0.89201	-	0
C21	0	1	5.1	87	-	0	69.6	49.6	3.7	7.86	300	0.37	-	89.075	89.8	1.00814	-	0
C22	0	1	3.9	70	-	0	77.7	49.5	15.9	8.06	322	1.75	-	75.101	75	0.998655	-	0
C23	0	1	4.5	76	-	0	76.1	51.7	11.2	6.48	249	0.19	-	103.74	159	1.53268	-	0
S11	1	1	3.59	110	-	1	80.8	55.1	6.2	12.3	174	131.67	0.411	44.132	245	5.55153	1.29	0
S13	1	3	10.1	122	-	1	53.4	38.5	14.5	9.78	153	197.3	0.644	42.408	299	7.05056	1.18	0
S21	1	1	5.78	102	-	0	55.1	37.1		12.3	140	41.2	1.1	25.172	675	26.8155	1.33	0
S23	1	3	8	88	-	0	49.6	32.9	11.1	9.9	144	91.18		21.735	904	41.5919		0
S31	1	1	3.72	62	-	0	47.6	32.2	4.7	15.8	185	117.76	0.288	39.193	204	5.20501	1.31	0
S33	1	3	5.01	57	-	0	44.8	29.8		7.91	122	71.13		38.574	195	5.05522		0
S41	1	1	3.78	65	-	0	52.4	34.8	4.6	14.8	147	90.79	0.366	35.921	244	6.79268	1.57	0
S43	1	3	8.7	93	-	0	50.7	32.1	11.9	12.4	148	93.6	0.7	29.124	572	19.6402	1.61	0
S51	1	1	4.3	55	-	0	49.1	33.1	3.8	16.6	201	103.27	1.1	33.736	432	12.8053	1.45	0
S53	1	3	7.28	71	-	0	47.9	31.9	7.6	11.3	188	126.4		34.812	290	8.33046	1.35	0
S61	1	1	6.17	97	-	0	51.1	33.7	3	12.6	154	64.27	2.1	22.963	1022	44.5064	1.4	0
S63	1	3	19.8	103	-	0	47.5	30.8	3.8	5.83	94.4	48.9	0.425	28.134	401	14.2532	1.26	0
S71	1	1	4.49	48	-	0	48.3	31.3	7.9	16.2	120	173.98	0.342	49.773	178	3.57624	1.42	0
S73	1	3	7.21	49	-	0	44.7	29.6		10.5	97	173		48.442	163	3.36485		0
S81	1	1	6.4	88	-	0	61.8	42.4	6.1	13.9	178	153.84	2.3	25.756	782	30.3619	1.36	0
S83	1	3	10.2	122	-	0	59.5	39.2		14.98	159	276.7	0.814	22.564	339	15.0239	1.18	0
S91	1	1	4.47	57	-	0	46.8	31.7	7.2	12.1	152	69.07	0.1	41.865	135	3.22465	1.21	0
S93	1	3	6.4	78	-	0	43.7	28.9	12.3	10	141	93.7		39.142	154	3.93439	1.23	0
S101	1	1	3.87	67	-	0	52.2	35.5	9.1	9.35	135	142.6	0.366	36.786	274	7.44849	1.1	0
S103	1	3	7.6	79	-	0	51.7	34.7	14.8	8.16	119	161.6		38.122	192	5.03646	1.09	0
S111	1	1	5.73	97	-	0	53.5	36.1	8.7	13.7	188	100.72	0.8	29.487	297	10.0722	1.22	0
S113	1	3	9.9	98	-	0	53.3	35.3	12.3	8.52	181	123.7	0.3	21.785	583	26.7615	1.16	0
S121	1	1	2.44	44	-	0	61.2	42.3	7.3	16.8	148	107.39	1.2	43.183	498	11.5323		0
S123	1	3	4	47	-	0	60.7	40.1	10.3	18.79	143	198.3		41.332	322	7.79057	1.18	0
S131	1	1	3.51	73	-	0	62.7	41.1	6.6	14.8	166	190.96	0.686	34.645	477	13.7682	1.25	0
S133	1	3	11.6	79	-	0	57.1	37.9	10.9	7.14	190	154.1		29.749	282	9.47931	1.14	0
S141	1	1	2.7	69	-	0	51.1	33.7	4.9	10.7	194	82.18	0.221	42.284	329	7.78072	1.07	0
S143	1	3	5.8	75	-	0	50.9	33.1	7.1	10.09	148	146.5		40.448	316	7.8125	1.15	0
S151	1	1	4.85	130	-	1	55.7	38.4	27.9	17.6	181	141.26	0.587	39.564	410	10.363	1.12	0
S153	1	3	14.1	121	-	1	54.8	36.1		8.64	167	145.3	0.566	32.865	561	17.0698	1.21	0
S161	1	1	4.77	98	-	0	49.8	32.9		10.2	132	198.93	0.574	28.914	387	13.3845		0
S163	1	3	8.95	87	-	0	47.7	31.5		13.3	126	322.8	1.3	22.472	749	33.3304	1.32	0
S171	1	1	3.19	78	-	0	57.1	38.6		9.56	126	50.3	0.4	49.135	173	3.52091		0
S173	1	3	6	76	-	0	56.7	37.3	29.9	5.8	154	136.5	0.156	48.568	184	3.7885	1.24	0
S181	1	1	3.29	69	-	0	53.6	35.1	8	16.8	163	184.55	0.714	38.734	380	9.8105		0
S183	1	3	9.52	82	-	0	51.4	34.7	11.2	16.4	128	256.1	0.685	39.114	199	5.08769	1.27	0
S191	1	1	5.74	124	-	1	55.1	37.2	16.8	14.8	142	146.29	0.192	31.578	321	10.1653		0
S193	1	3	8.24	115	-	1	52.9	34.8	25.6	7.69	97	154.3	0.244	27.274	519	19.0291		0
S201	1	1	3.98	72	-	0	59.3	40.2		20.4	110	110.46	0.471	33.878	210	6.19871	1.14	0
S203	1	3	10.79	99	-	0	58.9	39.3	9.2	13	100	137.8	0.525	31.428	248	7.89105	1.16	0
S211	1	1	1.44	72	-	0	61.2	41.5		9.44	128	67	0.1	51.384	144	2.80243		0
S213	1	3	6.78	71	-	0	55.7	38.1	10	5.5	119	86.1		48.274	160	3.31441	1.27	0
S221	1	1	3.26	55	-	0	58.4	39.2		14.6	45	88.59	0.066	37.776	208	5.50614		0
S223	1	3	6.3	54	-	0	55.2	37.5	15.7	9.79	40	115.9	0.086	39.564	142	3.58912	1.17	0
S231	1	1	6.8	83	-	0	55.3	37.1	15.9	15.45	128	218.8	0.466	43.426	174	4.00682	1.15	0
S233	1	3	4.9	78	-	0	51.7	35.1	7.6			70.71			207			0
S241	1	1	7.21	128	-	1	47.4	31.5	17.5	11.6	130	121.1	0.566	28.883	399	13.8144	1.11	0
S243	1	3	15.1	146	-	1	44.2	29.8	23.6	9.05	123	66.94		31.098	393	12.6375	1.19	0
S251	1	1	4.98	100	-	0	60.2	40.1	5.4	14.1	181	121.94	0.198	30.849	328	10.6324	1.08	0
S253	1	3	10.38	89	-	0	55.9	37.2	9	9.64	154	169.1	0.125	26.578	255	9.5944	1.17	0
S261	1	1	3.58	60	-	0	57.1	38.5		12.1	178	42.1	0.085	39.664	211	5.31969	1.29	0
S263	1	3	5.5	72	-	0	57.2	38.3	14.4	13.32	181	143.8	0.144	33.124	221	6.6719	1.35	0
S271	1	1	4	60	-	0	58.8	35	5.9	22.4	379	89.43	0.282	30.251	149	4.92546	1.06	0
S273	1	3	3.94	54	-	0	58.2	34.1	5.2	16.14	341	41	0.165	27.327	129	4.72061	1.15	0
S281	1	1	4.42	45	-	0	49.2	25.2	7.7	14.25	299	70.8	4.02	35.589	334	9.38492	1.81	0
S283	1	3	3.32	38	-	0	46.8	26.3	2.7	11.52	228	121.6	1.45	17.588	197	11.2008	1.46	0
S291	1	1	3.72	105	-	0	44.4	28.6	8.6	8.3	52	53.1	3.37	45.093	223	4.94534	1.02	0
S293	1	3	5.4	118	-	0	43.4	27.6	10.3	10.2	43	255	2.51	44.51	327	7.34666	1.14	0
S301	1	1	3.07	75	-	0	49.3	28.4	14	16.25	262	102.2	2.08	29.99	630	21.007	1.18	0
S303	1	3	5.47	55	-	0	43.1	23.2	11.3	13.03	168	164.7	1.25	25.14	378	15.0358	1.1	0
S311	1	1	7.73	110	-	1	44.6	26.6	5.7	17.29	236	162.1	6.69	22.506	363	16.129	1.1	0
S313	1	3	19.96	121	-	1	42.6	24	3.6	25.02	273	402.5	4.93	7.428	493	66.3705	1.04	0
S321	1	1	3.25	64	-	0	48.2	29.2	6.1	12.25	290	83.5	2.61	28.78	518	17.9986	1.06	0
S323	1	3	5.3	51	-	0	43.5	26.2	2.3	17.33	256	121.44	2.03	28.522	246	8.62492	1.12	0
S331	1	1	5.05	63	-	0	39.2	22.9	15.8	13.04	498	90.5	2.98	25.374	998	39.3316	1.05	0
S333	1	3	6.68	53	-	0	38	21.7	6.6	13.47	287	244.9	1.65	21.616	1106	51.1658	1.24	0
S341	1	1	6.09	77	-	0	36.2	20.1	25.1	12.12	117	65.2	2.24	28.522	273	9.57156	1.15	0
S343	1	3	5.86	53	-	0	38.1	19.8	5.1	23.59	122	147.7	1.19	30.95	378	12.2132	1.11	0
S351	1	1	5.89	62	-	0	47	32.4	9.3	13.83	244	73.2	1.58	25.223	402	15.9378	1.07	0
S353	1	3	10.1	52	-	0	40.3	23.4	10	12.04	224	295.8	1.19	3.121	429	137.456	1.22	0
S361	1	1	8.6	91	-	0	44.8	24.9	4	12.57	216	80.2	11.15	9.454	473	50.0317	1.43	0
S363	1	3	10.2	92	-	0	44.4	24.2	2.5	9.57	177	85.6	7.61	5.597	330	58.9602	1.4	0
S371	1	1	2.33	45	-	0	45.2	29.2	4.1	22.49	367	122	2.14	21.778	183	8.40298	1.19	0
S373	1	3	2.58	41	-	0	40.9	27.7	2.3	21.01	299	166.3	1.16	15.132	229	15.1335	1.24	0
S381	1	1	8.77	103	-	0	36.9	26.7	21.5	16.05	164	104.2	4.97	35.378	399	11.2782	1.2	0
S383	1	3	9.9	97	-	0	36.1	23.5	21	20.38	142	290	3.29	33.692	485	14.3951		0
11	3	1	6.8	69	0	0	26.6	8.5	2.3	9.4	53	220.7	7.09	10.4	1649	158.558	1.56	0
12	3	2	8.04	102	0	0	28.3	10.2	5.7	16.8	39	287	11.56	6.855	2215	323.122	1.5	0
13	3	3	9.47	81	0	0	30.9	10.9	4.4	20.9	32	240.1	6.54	6.539	1300	198.807	1.29	0
21	3	1	17.05	328	0	2	44.1	23.8	3.6	7.7	152	516.9	265.9	21.36	1375	64.3727	1.96	1
22	3	2	21.35	301	0	2	43.8	23.8	5.3	12.9	106	698.8	98.32	12.492	1214	97.1822	1.38	1
31	2	1	35.57	300	0	2	48.7	22.9	5.5	9.17	180	157.5	1.9	14.706	1597	108.595	1.47	0
32	2	2	31.63	245	0	2	48.5	22.5	4.2	7.56	164	102.7	3.18	14.829	1463	98.658	1.46	0
33	2	3	29.17	202	0	2	48.5	22.8	3.9	8.37	158	47.8	1.4	23.643	1307	55.2806	1.6	0
41	2	1	6.26	83	0	0	41.7	23.5	7.8	13.8	201	11.3	2.42	37.327	288	7.71559	1.21	0
42	2	2	6.68	46	0	0	42.3	22.3	3.4	12.5	163	138.5	1.54	39.809	231	5.80271	1.58	0
43	2	3	3.43	37	0	0	41.1	22.8	4.1	11.2	156	111.4	0.8	33.317	231	6.9334	1.33	0
51	2	1	10.74	107	0	0	42.3	24.4	21.9	8.36	155	338.2	33.44	31.491	553	17.5606	1.62	0
52	2	2	9.37	83	0	0	42.7	23.2	18	9.76	112	405.7	23.38	28.5	466	16.3509	1.29	0
53	2	3	9.27	65	0	0	42.5	21.6	10.9	4.97	87	241.2	12.65	22.181	486	21.9106	1.04	0
61	3	1	4.53	159	2	3	36.3	20.7	5.2	15.5	85	55.3	6.44	14.275	2267	158.809	1.55	0
62	3	2	5.94	123	2	3	45	27.4	10.3	14.5	80	36.4	4.13	20.291	3354	165.295	1.25	0
63	3	3	5.36	106	2	3	51.7	36.5	10.8	15.8	77	18.2	2.43	25.632	2983	116.378	1.25	0
71	3	1	14.71	86	2	3	42.2	17.3	67.3	10.7	182	195.6	10.6	6.031	3155	523.13		1
72	3	2	16.66	87	2	3	41.2	23	85.4	6.57	85	303.2	10.89	3.956	4652	1175.94		1
73	3	3	22.38	100	2	3	43.3	26.5	120.7	13.2	49	367.8	14.7	2.681	5160	1924.65	1.3	1
81	2	1	9.17	139	0	0	41.6	22.2	7	14.9	111	157	4.6	22.751	1185	52.0856	1.71	0
82	2	2	10.38	122	0	0	41.1	23.6	8.1	13	115	226.3	19.61	25.762	1169	45.3769		0
83	2	3	10.82	121	0	0	38.8	21.2	8.1	15.2	52	232.9	6.44	21.738	1062	48.8545		0
91	3	1	26.37	341	0	3	43.5	23.9	20.3	16.6	329	390.5	140.3	14.952	2355	157.504	1.5	0
92	3	2	13.57	186	0	3	41.3	23.4	16.4	17.9	265	196.1	82.45	11.755	1888	160.613	1.84	0
93	3	3	11.13	136	0	3	38.6	22.7	14.5	24.3	261	94	42.92	11.816	1892	160.122	1.53	0
101	3	1	22.99	196	0	2	51.1	23.1	19.5	75.1	158	432.6	61.07	18.417	3393	184.232		0
102	3	2	25.33	166	0	2	49.7	21.1	8.1	48.8	129	454.1	46.06	15.199	1763	115.994	1.2	0
103	3	3	24.81	157	0	2	54.6	22	7.4	46.1	118	384.6	23.93	20.479	1336	65.2376		0
111	3	1	18.1	155	0	2	49.1	19	10.9	12.5	561	197.6	10.55	2.876	1750	608.484	1.27	1
112	3	2	12.86	128	0	2	46.4	16.9	4.3	17.6	541	93.9	6.7	3.15	1153	366.032	1.2	1
113	3	3	13.72	131	0	2	46.9	28.6	4.2	18.2	456	47.2	4.44	5.198	1254	241.247		1
121	3	1	27.07	73	0	1	36	11.8	3.4	17.9	95	71.63	2.53	5.84	1048	179.452	1.41	1
122	3	2	17.66	68	0	1	39.4	23.5	3.7	56.8	118	274.4	5.24	1.816	1162	639.868		1
123	3	3	20.25	112	0	1	41	26.5	4.9	38.8	81.3	277.8	8.64	2.807	1369	487.709	1.51	1
131	3	1	6.24	118	0	2	36.7	16.9	83.6	13	240	102.2	3.76	2.807	2710	965.444	1.22	1
132	3	2	11.3	136	0	2	41.1	19.5	58.6	21.8	185	187.1	9.4	2.599	1788	687.957	1.21	1
133	3	3	17.74	147	0	2	43.4	19.3	35.9	8.89	150	229	8.96	2.105	2544	1208.55		1
141	3	1	25.04	287	1	3	53.9	24.6	6.9	30.5	482	193.5	3.53	8.544	4369	511.353	1.15	0
142	3	2	35.61	341	1	3	60.4	25.7	8.2	23.6	467	224	3.49	23.451	5387	229.713	1.14	0
143	3	3	22.87	287	1	3	56.5	24.8	8.5	20.4	453	163	2.79	22.371	5746	256.85	1.14	0
151	2	1	16.25	328	1	3	50	28.7	4.8	17.5	313	284.2	51.16	23.451	1563	66.6496	1.29	0
152	2	2	18.8	256	1	3	51.4	30.3	5.1	12.4	271	143.4	26.48	27.516	984	35.761	1.24	0
153	2	3	15.47	183	0	3	46	26	4.2	6.94	185	69.7	9.34	29.689	523	17.616		0
161	3	1	10.24	76	0	2	48.6	29.8	271.5	30.45	67	37.5	58.41	40.383	661	16.3683	1.43	0
162	3	2	15.34	86	0	2	41.4	20	182.7	14.13	43	42.2	45.74	35.445	790	22.2881	2.04	0
163	3	3	15.11	81	0	2	47.7	22.8	165.4	11.4	34	28.3	32.12	40.671	765	18.8095	1.66	0
171	3	1	15.88	145	0	1	42.2	17.8	5.4	19.5	323	440.7	23.59	6.345	1081	170.37	1.19	0
172	3	2	15.76	130	0	1	48.3	28.7	4.2	19.4	287	347.2	10.49	8.211	659	80.2582	1.09	0
173	3	3	12.68	102	0	1	47.2	29.7	4.6	22	298	140.6	5.9	5.873	618	105.227	1.03	0
181	3	1	19.96	351	2	3	47.5	24.7	21.9	16.9	196	556.6	75.47	4.782	4551	951.694	1.5	0
182	3	2	11.53	176	2	3	46.2	25.8	22.1	21.7	147	477.4	29.84	2.934	2067	704.499	1.55	0
183	3	3	7.52	86	2	3	55.6	36.4	12.2	8.54	62	116.8	10.35	3.568	740	207.399	1.2	0
191	2	1	10.47	103	0	0	58.2	30.1	4.6	29.8	253	295.4	2.36	27.54	690	25.0545	1.27	0
192	2	2	10.26	93	0	0	52.7	28.1	3.8	19.4	162	322.5	2.57	33.627	242	7.1966	1.45	0
201	2	1	7.48	210	0	2	50.4	28.8	1.6	17.2	294	119.1	6.69	36.053	496	13.7575	1.21	0
202	2	2	6.93	177	0	2	49.8	26.3	1.2	12.1	224	52	4.27	41.586	409	9.83504	1.1	0
203	2	3	6.65	168	0	2	50.1	27	1.2	14.2	216	22.8	2.31	43.099	377	8.7473	1.06	0
211	3	1	26	176	2	3	49	25.1	12.3	9.86	74	388.7	31.25	5.341	1640	307.059	1.25	0
212	3	2	23.16	188	2	3	50.1	23.8	12.6	12.8	57	418.2	16.63	4.912	2430	494.707	1.45	0
213	3	3	13.1	78	2	3	48.3	22.9	12.3	14.6	36	274.3	7.88	6.146	719	116.987	1.33	0
221	2	1	7.16	46	0	0	38.9	19.2	3.2	18.66	348	306.9	10.88	8.246	370	44.8702	1.42	0
231	3	1	38.46	419	2	3	51	27.6	37.9	17.85	241	249.8	24.29	19.026	13624	716.073	1.29	0
232	3	2	21.31	220	2	3	50.3	27.3	15.2	17.25	221	165	13.18	7.161	10545	1472.56	1.3	0
233	3	3	16.55	159	2	3	47.7	24.7	11.3	12.19	166	99	9.7	11.468	8542	744.855	1.25	0
241	2	1	24.08	199	1	3	55.2	28.9	2.7	20.47	299	278.4	1.83	9.115	809	88.7548	1.52	0
242	2	2	23.84	178	1	3	52.1	26.3	2.3	16.39	254	128.2	1.41	7.548	680	90.0901	1.48	0
243	2	3	34.95	179	0	3	46.2	24.6	2.3	12.38	244	64.6	1.06	3.884	669	172.245	1.55	0
251	3	1	10.02	151	0	0	40	19.9	5	10.2	335	339.3	7.91	3.35	330	98.5075	1.36	0
252	3	2	16.43	162	0	0	39.8	19.2	3.6	9.02	209	223.7	4.92	9.451	462	48.8837	1.07	0
253	3	3	17.98	141	0	0	46.3	31.2	5.5	6.93	139	67.8	2.81	6.857	402	58.6262	1.04	0
261	3	1	31.99	180	0	1	42.2	21.4	12.8	9.49	141	290.2	61.92	11.022	608	55.1624	1.19	0
262	3	2	28.21	120	0	1	43.2	22	5.9	19.13	100	278.2	39.98	8.462	741	87.568	1.06	0
263	3	3	26.89	80	0	1	42.8	22.8	4.4	24.72	82	160.6	15.08	9.265	502	54.1824	1.01	0
271	3	1	25.3	133	0	0	38.2	17.9	7.5	11.77	223	403.7	24.37	4.609	1062	230.419	1.5	0
272	3	2	26.96	136	0	0	42.3	24	6.5	9.42	184	272.7	10.25	8.009	749	93.5198	1.28	0
273	3	3	23.56	103	0	0	45.3	29	7.6	8.4	177	134	5.11	11.735	672	57.2646	1.27	0
281	3	1	6.96	65	0	0	33.4	17.1	13.6	5.34	28	398.4	22.25	12.621	618	48.966	1.25	0
282	3	2	9.25	67	0	0	39.1	25.2	15.6	7.36	12	306.1	15.2	7.54	845	112.069	1.07	0
283	3	3	12.74	56	0	0	43.7	29.9	26.7	11.15	21	217.5	9.43	4.197	1230	293.066	1.05	0
291	3	1	14.97	233	0	2	51.8	32.6	41.3	9.55	40	18.6	74.22	34.145	482	14.1163	1.64	1
292	3	2	17.72	147	0	2	46.7	30	15.8	15.26	14	47.5	48.56	23.285	357	15.3318	1.38	1
293	3	3	18.58	102	0	2	44.7	28.3	7.8	13.94	23	18.1	22.84	24.731	627	25.3528	1.09	1
301	3	1	11.61	148	0	1	56.6	29.3	4.4	14.34	301	276	6.95	7.128	506	70.9877	1.08	0
302	3	2	14.65	132	0	1	56.2	27.8	2.4	10.79	304	163.5	6.2	9.105	418	45.9088	1.02	0
303	3	3	20.9	148	0	1	52.9	25.7	2.4	9.36	320	93.1	5.64	8.697	463	53.2367	1.04	0
311	3	1	30.07	526	1	3	46.9	19.4	9	18	439	397.5	12.15	5.114	3903	763.199	1.27	1
321	2	1	7.92	87	0	0	40.9	20.8	3.9	22.29	508	394.3	3.76	7.526	677	89.9548	1.15	0
331	3	1	11.96	207	2	3	46.7	25.1	26.9	30.17	18	365.6	9.35	10.472	1844	176.089	1.68	1
341	3	1	16.45	175	0	1	48.3	23.4	25	20.36	162	441.4	4.43	20.094	1878	93.4607	1.96	0
342	3	2	15.88	171	0	1	49.3	24.3	27.1	25.05	142	415.3	2.97	11.942	2186	183.051	1.94	0
343	3	3	18.46	152	0	1	44.6	22.1	31.1	21.64	92	369.4	2.61	9.354	2465	263.524	1.64	0
351	2	1	13.27	142	0	2	49.5	23.3	7.6	15.7	337	247.4	74.8	22.71	457	20.1233	1.63	0
352	2	2	14.66	112	0	2	48.1	20.1	3.2	14.96	320	102	32.18	4.701	468	99.5533	1.28	0
361	2	1	14.37	140	0	1	62.7	32.1	9.4	26.03	140	297.6	51.66	34.708	604	17.4023	1.08	0
362	2	2	10.33	93	0	1	58.7	29.1	5.9	20.63	113	137.72	26.1	32.602	443	13.5881	1.01	0
363	2	3	9.07	81	0	1	58.6	28.2	4.5	17.45	125	69.8	12.34	33.566	362	10.7847		0
371	3	1	12.81	199	0	0	43.9	27.6	4.3	22.96	277	87.1	0.52	11.21	1187	105.888	1.29	1
372	3	2	15.41	198	0	0	43.3	23.9	3.5	26.1	216	172.2	15.73	5.638	899	159.454	1.19	1
373	3	3	17.73	189	0	0	46.2	25	2.7	29.15	207	157.5	14.4	6.045	1460	241.522		1
381	3	1	10.76	180	0	2	37.9	15.9	53.3	16.35	285	365.7	11.03	15.444	4908	317.793	1.62	1
382	3	2	18.34	271	0	2	38	16	34.1	17.92	206	462.8	29.51	13.03	4553	349.424	1.92	1
383	3	3	24.89	263	0	2	38.2	16.1	29.1	15.48	156	458	18.39	9.914	3962	399.637	1.19	1
391	2	1	7.06	62	0	0	59.1	42.2	4.7	13.2	163	268.7	7.89	15.798	349	22.0914	1.37	1
392	2	2	10.17	50	0	0	58.1	40.6	3.3	17.73	170	132.2	6.13	14.822	322	21.7245	1.22	1
393	2	3	12.67	47	0	0	55.8	41.8	4	18.24	173	67.1	3.71	14.376	280	19.4769		1
401	2	1	10.52	60	0	0	50	25.2	6	14.32	232	225.6	1.04	5.432	230	42.3417	0.91	0
402	2	2	11.21	49	0	0	47.2	23.6	3.6	20.39	193	91.1	0.7	6.447	222	34.4346	0.92	0
403	2	3	10.66	42	0	0	47.7	23.1	3.5	19.36	208	48.9	0.55	9.727	187	19.2248	0.94	0
411	3	1	22.44	182	2	3	57.6	20	193	30.42	340	284.9	6.08	16.416	19917	1213.27	1.59	1
412	3	2	13.75	104	2	3	54.1	20.4	190	27.33	191	234.9	8.77	23.566	18965	804.761	1.18	1
413	3	3	10.1	69	2	3	57.9	20.9	187.6	29.48	182	166.4	7.85	11.677	17346	1485.48	1.15	1
421	2	1	13.9	91	0	0	40.5	15.4	5.7	14.4	420	427.5	99.69	4.937	398	80.6158	1.29	0
422	2	2	13.51	49	0	0	53.2	28.8	6.8	19.3	233	175.5	34.15	8.709	478	54.8858	0.94	0
423	2	3	14.25	44	0	0	46.8	23	5.4	12.36	160	91.7	13.01	19.135	596	31.1471	1.13	0
431	2	1	5.4	75	0	0	50	33	5.5	10.07	145	115	0.76	38.867	100	2.57288	1.03	0
432	2	2	4.72	61	0	0	45.3	27	8.7	7.75	113	258	0.46	15.886	339	21.3395	1.03	0
433	2	3	5.14	59	0	0	47.4	28.1	11.9	6.43	192	177.1	0.34	7.7	402	52.2078	1.02	0
441	3	1	15.17	134	0	1	48.5	28.3	13.3	9.94	166	253.7	1.28	19.62	1533	78.1346	1.1	0
442	3	2	13.13	109	0	1	43.3	21.9	11	12.27	211	262.3	1.24	6.163	798	129.482	1.03	0
443	3	3	12.6	105	0	1	47.3	21.4	9.6	23.69	356	274.6	1.91	4.485	1315	293.2	1.16	0
451	3	1	17.38	412	2	3	38.9	20.6	48	29.02	154	311.3	46.17	3.549	19180	5404.34	1.62	0
452	3	2	16.83	225	2	3	45.8	21.1	53.9	31	47	269	33.7	13.433	21090	1570.01	1.13	0
453	3	3	22.42	185	2	3	57.5	26.5	39.4	34.3	59	105.3	21.68	6.692	11260	1682.61	1.06	0
461	2	1	20.59	153	0	1	48.8	22.6	11.5	29.67	285	227.8	3.2	17.975	484	26.9263	0.92	0
462	2	2	14.34	103	0	1	45.4	21.2	9.4	30.43	218	98.8	1.34	18.131	459	25.3158	0.95	0
471	2	1	7.7	156	0	1	54.8	36.4	7.9	7.48	159	83	4	29.124	622	21.357	1.21	0
472	2	2	21.86	151	0	1	46.1	26.4	5.3	5.79	109	342.1	4.07	16.894	736	43.5658	1.25	0
473	2	3	22.7	96	0	1	45.6	25.4	3.7	2.79	162	166.2	1.33	11.973	657	54.8735	1.09	0
481	2	1	7.29	165	0	1	35.6	15.7	9.7	1.33	238	156.9	115.68	11.253	4197	372.967	1.15	0
482	2	2	16.3	183	0	1	50.4	28.6	18.2	2.25	221	338.1	147.32	16.206	3792	233.987	1.61	0
483	2	3	24.12	136	0	1	45.2	27.3	10.7	12.69	140	95.6	25.96	40.024	1671	41.75	1.08	0
491	3	1	33.66	297	0	2	58.5	28.9	70.1	23.2	208	386.6	7.69	19.226	13387	696.297	1.97	1
492	3	2	25.31	139	0	2	53.1	25.3	42.2	22.2	196	279.1	1.92	16.054	4563	284.228	1.16	1
493	3	3	22.73	99	0	2	49.5	22.5	38	18.5	189	140.1	1.64	20.813	4131	198.482	1.08	1
501	2	1	9.75	85	0	0	48.5	19.1	4.5	21.53	107	377.6	1.53	9.626	383	39.7881	1.08	0
502	2	2	9.34	58	0	0	48	17.4	6.1	14.97	61	320.7	1.12	15.448	407	26.3465	1.09	0
503	2	3	12.29	41	0	0	49.8	19.5	4.6	10.93	78	53.1	0.31	17.588	259	14.7259	0.93	0
511	3	1	29.19	339	2	3	52.6	22.1	27.7	33.27	233	334.6	6.84	0.983	3689	3752.8	1.28	0
512	3	2	27.63	265	2	3	56.6	18.9	13.2	28.27	171	74	2.8	5.147	1797	349.135	1.09	0
513	3	3	28.15	204	2	3	59.3	31.8	8.2	25.6	189	29.5	1.49	3.858	941	243.909	1.12	0
521	3	1	24.92	282	1	3	53.5	25.6	19.3	17.51	347	222.4	7.36	9.626	7308	759.194	1.14	1
522	3	2	26.18	308	1	3	58.4	28.7	13.6	19.31	269	357.3	111.8	12.554	9335	743.588	1.19	1
523	3	3	18.65	190	1	3	54.2	27.6	13.7	14.45	188	253.5	72.61	9.836	5993	609.292	1.09	1
531	2	1	11.61	96	0	0	49.5	27.6	14.7	19.47	188	343.9	9.46	35.316	318	9.00442	1.4	0
532	2	2	4.03	72	0	0	49.7	27	11.7	8.17	154	166.3	4.33	30.6	240	7.84314	1.37	0
541	2	1	6.29	46	0	0	39	21.3	3.1	11.25	137	64	12.05	6.295	170	27.0056	1.22	0
542	2	2	7.4	39	0	0	42.9	22.4	3.3	16.3	161	31.5	6.06	21.053	161	7.64737	1.17	0
551	3	1	25.17	378	1	3	53.3	29.8	39.8	25.88	109	54.7	5.54	58.643	3708	63.2301	3.39	0
552	3	2	27.72	379	1	3	49.7	29.8	50.9	24.9	111	80.1	10.21	41.345	3922	94.8603	2.89	0
553	3	3	27.47	364	1	3	55.2	31.1	44.4	21.93	74	53.8	8.91	59.604	3154	52.9159	1.79	0
561	3	1	46.17	755	0	3	42	19.6	213.6	26.26	40	307.52	86.85	9.7	5920	610.309	1.15	0
562	3	2	49.79	566	0	3	43.6	20	101.6	24.47	57	157.1	45.63	11.187	695	62.1257	1.13	0
571	3	1	21.09	181	0	1	49.3	19.7	11.3	3.53	326	214.3	28.6	5.1	2991	586.471	1.55	1
581	3	1	17.51	283	0	2	37.1	21.9	6.6	12.57	443	248.4	73.3	9.894	1808	182.737	1.16	0
582	3	2	8.96	153	0	2	37.5	21	5.2	17.35	161	232.5	23.27	2.553	1775	695.26	1.19	0
583	3	3	9.32	127	0	2	47.3	31.1	8.6	17.04	144	98.5	12.54	2.262	2405	1063.22	0.95	0
591	2	1	5.73	94	0	0	49.9	29.1	18.1	10.61	237	420.3	13.95	16.709	407	24.3581	1.63	0
592	2	2	4.16	57	0	0	53.7	31.5	11.4	10.72	222	183.8	4.45	15.477	425	27.4601	1.08	0
593	2	3	5.15	64	0	0	58.1	29.8	9.1	11.75	223	236.9	2.76	13.032	654	50.1842	1.2	0
601	3	1	27.24	434	0	3	39.4	24.3	7.9	1.19	92	438	98.21	6.109	2001	327.55	1.21	1
611	3	1	30.04	382	0	3	33.9	14.7	23.3	11.13	65	99.8	36.98	12.909	720	55.775	1.64	1
621	3	1	17.17	244	0	2	37.3	24.3	22	29.46	170	188	30.68	10.26	1139	111.014	2.59	0
622	3	2	24.2	211	0	2	43.9	29.3	20.7	16.8	87	152.9	26.4	10.625	947	89.1294	1.75	0
623	3	3	27.91	177	0	2	37.9	23.9	16	9.58	50	91.9	16.75	15.077	712	47.2242	1.52	0
631	3	1	13.27	158	0	1	43.7	16.3	18.8	17.9	197	297.4	33.98	5.606	917	163.575	1.27	1
632	3	2	14.2	98	0	1	41.7	16.4	10.9	16.25	208	308.5	18.81	5.101	628	123.113	1.19	1
633	3	3	14.12	101	0	1	36	16.2	13.3	18.12	221	298.4	20.55	4.842	1014	209.418	1.2	1
641	2	1	13.77	120	0	0	50.1	27.7	4.9	10.48	248	616.6	13.43	2.37	445	187.764	1.21	0
651	3	1	34.76	426	0	3	47.6	26.2	13.8	39.5	104	292.3	201.9	22.224	5497	247.345	1.09	0
652	3	2	36.05	421	0	3	51.6	26.3	13.7	36.77	118	475.8	258.6	21.852	5866	268.442	1.03	0
653	3	3	28.12	241	0	3	46.7	26.4	10.2	19.3	116	234.9	99.93	14.926	3793	254.12	1.04	0

## Sheet: klinikai adatok
																						SAPS: 0:<10%, 1:10-25%, 2:26-50%, 3:51-70%, 4:76-90%, 5:>90%			APACHEII: 0:<10%, 1:10-25%, 2:26-50%, 3:51-70%, 4:76-90%, 5:>90%			0-6:<10%=0; 7-9:15-20%=1; 10-12:40-50%=2; 13-14:50-60%=3; 15:>80%=4; 15-24:>90%=5
minta-azonosító	felvételi GCS	Temp	BP	lélegeztető (0:nem, 1:igen)	PaO2/FiO2	vizelet/nap	hemodializis UF: ml	pH(7,35-7,5)	laktát	max arterenol ug/perc	furon igény (mg)		HYPOTENSION (0:nincs, 1:van, ha MAP<70, vagy arterenol)	szöveti hypoperfúzió(0:nincs, 1:van, ha lact>1)	ALI(0:nincs, 1:van, ha paO2/FiO2<250)	MÁJ (0:nincs, 1:van, ha Bi>34,2)	TCT (0:nincs, 1:van, ha TCT<100)	coagulation (0:nincs, 1:van, ha INR>1,5)	AKI 0:nincs, 1:van(>26,5umol/L SCr emelk 48 órában, >1,5xScr emelk alaphoz képest, vizelet<0,5ml/kg/h 6órán át	szervelégtelenségek száma		SAPSII	est,mostality SAPSII	SAPSII csop	APACHEII	est,mostality APACHEII	APACHEII csop	SOFA score	est. Mortality	SOFA csoport
511	15	37.1	89/47	0	183.2	1945	-	7.419	1.2	15	40		1	1	1	1	0	0	0	4		40	0.247	1	11	0.129	1	8	15-20%	1
512		37.8	103/56	0	242	1545	-	7.38	1.6	12	40		1	1	1	1	0	0	0	4								8	15-20%	1
513		37	106/56	1	428	3335	-	7.29	2.5	50	21		1	1	0	1	0	0	0	3								6	<10%	0
514		38.5	93/63	0	270	2060	-	7.461	1.7	12	48		1	1	0		0	1	0	3
515		38.6	109/65	0	483.333	2015	-	7.404	1.3	14	72		1	1	0	0	0		0	2								5	<10%	0
561																0	0	1	1	na
562																0	0	0	1	na
563																0	0		1	na
564																	0	0	1	na
571	12															1	1	0	1	na
591	13	39.7	45/21	1	455.882	560(21óra alatt), 25ml:6óra alatt	-	7.14	4.4	90	64		1	1	0	0	0	1	1	4		68	0.813	4	29	0.672	3	7	15-20%	1
601	T	36.8	129/65	1	270.732	1810(10óra alatt)	-	7.31	1.3	16	60		1	1	0	0	0	0	0	2		38	0.213	1	15	0.21	1	11	40-50%	2
611	15	37.9	118/69	1	216	200	2000	7.31	1.1	-	100		0	1	1	0	1	0	1	4		31	0.117	1	12	0.146	1	7	15-20%	1
612		37.2	132/81	0	214	300	1500	7.38	0.9	-	-		0	0	1	0	0	0	1	2								6	<10%	0
621	5	38	113/38	1	258.667	0	1000	6.9	6.6	8	-		1	1	0	0	0		1	3		73	0.871	4	38	0.884	4	15	>80%	4
651	15	37.1	99/52	1	404.762	133	634	7.329	1	6	-		1	1	0	0	0	0	1	3		54	0.553	3	16	0.235	1	7	15-20%	1
652		37	111/63	0	258.667	25	1500	7.41	1.1	-	-		0	1	0	0	0		1	2								7	15-20%	1
653		36.9	93/53	0	346.667	65	1500	7.471	1.7	-	-		0	1	0	0	0		1	2								5	<10%	0
681	T	33.9	107/40	1	149.18	30	tervezett	6.77	5.8	100	100		1	1	1	1	1	1	1	7		83	0.941	5	37	0.868	4	19	>90%	5
701	T	39	108/67	1		3645	-			-	99		0			0	0	0	0	na
702	2-t-2	40.4	84/54	1		1740	-			40	360		1			0	0	0	1	na
703	2-t-1	39.8	100/63	1		40	4000			40	-		1			0	0	0	1	na
711	15	37	127/45	1		0	1000			116	-		1			1	0	0	1	na
731	T	36.9	113/56	1	168.571	69	-	7.17	0.5	80	-		1	0	1	0	1	0	1	4		67	0.799	4	36	0.851	4	17	>90%	5
732		37.3	110/51	1	100.375	30	-	7.227	0.8	48	-		1	0	1	0	1		1	4								19	>90%	5
21	15	37.2	86/52	1	377.5	370	1500	7.25	3.4	50	32		1	1	0	0	0	0	1	3		57	0.619	3	19	0.322	2	9	15-20%	1
22		37.5	92/49	1	260.333	770	2000	7.33	1.8	8	192		1	1	0	0	0	0	1	3								9	15-20%	1
23		36.9	110/63	0	368	2180	1500	7.3	1.1	-	192		0	1	0	0	0	0	1	2								4	<10%	0
24		37.1	100/50	0	301	3335	-	7.386	<1	-	133		0	0	0	0	0		1	1								5	<10%	0
26	na	na	na			na	na	na	na							0			0	na
61	15	37.2	106/44	0	142	2410	-	7.48	2.6	19	-		1	1	1	0	0	0	0	3		24	0.058	0	16	0.235	1	7	15-20%	1
62		37	102/56	0	72	2380	-	7.41	0.8	7	10		1	0	1	0	0	0	0	2								5	<10%	0
63		36.5	110/43	0	73	1775	-	7.43	0.7	-	15		1	0	1	0	0		0	2								4	<10%	0
64		37	92/45	1	51.4286	1390	-	7.38	0.3	20	57		1	0	1	0	0	0	0	2								10	40-50%	2
65		37.1	118/43	1	182	2640	-	7.43	0.7	5	22		1	0	1	0	0		0	2								8	15-20%	1
66		37.2	149/58	0	233.333	1560	-	7.48	0.4	-	24		0	0	1	0			0	1
71	15	37.4	88/54	1	73	990	-	7.28	2.6	20	40		1	1	1	0	1	1	0	5		65	0.769	4	24	0.497	2	12	40-50%	2
72		38.9	101/67	1	149	6220	-	7.25	2.5	56	61.5		1	1	1	0	1	1	1	6								11	40-50%	2
73		38.3	119/68	1	160	3225	-	7.33	2	20	12		1	1	1	1	1	1	1	7								13	50-60%	3
74		38.1	126/63	1	167.692	5310	-	7.45	1.4	-	102		0	1	1	0	1	1	0	4								6	<10%	0
75		37.6	127/65	0	186	3800	-	7.45	0.7	-	34		0	0	1	0	1	1	0	3								4	<10%	0
81	?8	39	101/51	1	412.5	3425	-	7.09	4.1	80	12		1	1	0	1	0	1	1	5		60	0.681	3	32	0.76	4	11	40-50%	2
82		36.9	92/44	0	470	1690	-	7.37	2.2	50	36		1	1	0	0	0	1	1	4								9	15-20%	1
83		37	99/50	1	272	2055	-	7.25	1.4	40	96		1	1	0	0	1	1	0	4								13	50-60%	3
84		38.9	115/47	1	196.923	2050	-	7.22	1.1	30	157		1	1	1	1	1	0	1	6								16	>90%	5
85		38.9	118/40	1	520	1930	-	7.35	1.4	40	208		1	1	0	1	1	0	1	5								12	40-50%	2
111	3	37.6	132/69	0	763.333	335	1500	7.42	0.8	-	268		0	0	0	0	0	0	1	1		56	0.598	3	24	0.497	2	9	15-20%	1
112		37.2	166/95	0	113.333	30(6óra alatt)	1000	7.39	0.7	-	96		0	0	1	0	0		1	2								11	40-50%	2
113		na	na			na	na	na	na							0			1	na
114		na	na			na	na	na	na							0	0		1	na
115		na	na			na	na	na	na										1	na
116		na	na			na	na	na	na										1	na
151	15	35	108/40	1	144	2130	-	7.27	2.8	30	176		1	1	1	0	0	0	0	3		51	0.484	2	16	0.235	1	7	15-20%	1
152		37	101/44	1	330	1770	-	7.28	3.8	4	141		1	1	0	0	0	0	0	2								6	<10%	0
153		37.2	95/43	1	257.5	2055	-	7.28	1.4	5	-		1	1	0	0	0	0	1	3								7	15-20%	1
154		33.7	124/40	1	338	3370	-	7.25	2.1	12	280		1	1	0	0	1	1	1	5								9	15-20%	1
155	4-T-4	37	144/57	1	290	6000	-	7.31	1	38	140		1	1	0	0	1	0	1	4								13	50-60%	3
156	3-T-4	36.6	104/48	1	191.667	3630	-	7.3	1.1	10	220		1	1	1	1	1		1	6								15	>80%	4
251	?15	37.6	140/66	0	148	2445	-	7.46	2.3	-	40		0	1	1	0	0	0	0	2		34	0.153	1	9	0.099	0	2	<10%	0
252		37.4	110/64	0	134	2900	-	7.48	1.3	-	30		0	1	1	0			0	2
253		37.6	90/49	0	156	2120	-	7.46	1.1	-	-		1	1	1	0	0	0	0	3								4	<10%	0
254		36.7	105/55	0	146	2620	-	7.46	0.8	-	20		0	0	1		0		0	1
256		36.5	76/36	0	278	3250	-	7.42	1	-	30		1	1	0		0	0	0	2
																												8
																												6
																												11.25

## Sheet: Munka1
			krónikus betegségek (0:nem, 1:igen)
szám	kor	nem(0:nő, 1:ffi)	2-DM	cardiovascular disease	HT	ISZB	pulmonary disease	copd	kr.vesebetegség	májbet	immunologiai	tu	felvétel oka: akut műtét:2 elektív műtét:1 belgyógy:0	csoport kontroll:0, sepsis:2	követés alatti(5nap) túlélés (0:igen, 1:exit)	30 napos túlélés (0:igen, 1:exit)	90napos túlélés	túlélés nap felvételhez kp(mintavételhez kp)	ITO kezelési napok száma
k20	79	0	1	1	1	1	0	0	0	0	0	0		0
k24	57	0	0	1	1	0	0	0	0	0	0	0		0
k25	67	0	0	1	1	1	0	0	0	0	0	0		0
k28	59	0	0	1	1	0	0	0	0	0	0	0		0
k32	68	0	0	1	1	0	0	0	0	0	0	0		0
k34	69	1	0	1	1	0	0	0	0	0	0	0		0
k37	39	0	0	0	0	0	0	0	0	0	0	0		0
k38	56	0	0	0	0	0	0	0	0	0	0	0		0
k39	45	0	0	0	0	0	0	0	0	0	0	0		0
k40	38	0	0	0	0	0	0	0	0	0	0	0		0
k48	79	1	0	1	1	1	1	1	0	0	0	0		0
k49	76	0	0	1	1	0	0	0	0	0	0	0		0
51	77	1	0	1	0	1	0	0	0	0	0	0	2	2	0	1	1	8	8
56	57	0	1	1	1	1	1	1	0	0	1	0	0	2	1	1	1	5	5
57	76	1	1	1	1	1	0	0	0	0	0	0	0	2	1	1	1	1	1
59	69	1	0	1	1	1	0	0	0	0	1	0	0	2	1	1	1	1	1
60	48	1	0	0	0	0	0	0	0	0	0	0	0	2	1	1	1	1	1
61	30	1	0	0	0	0	0	0	0	0	0	0	2	2	0	0	0	>1év (4hó)	5
62	43	1	1	0	0	0	1	1	0	1	0	0	0	2	1	1	1	2	2
65	64	1	0	0	0	0	0	0	0	0	0	0	2	2	0	1	1	29	29
68	78	1	1	1	1	0	0	0	0	0	0	0	0	2	1	1	1	1	1
70	55	1	1	1	1	1	1	1	0	0	0	0	0	2	0	1	1	7	7
71	49	1	1	1	1	0	1	1	0	0	0	1	2	2	1	1	1	2	2
73	58	1	1	1	1	1	0	0	1	0	0	0	0	2	1	1	1	5	5
2	63	0	0	1	1	0	1	1	0	0	0	0	2	2	0	0	1	33	6
6	76	0	0	1	1	0	1	1	0	0	0	0	2	2	0	0	0	>1év (46nap)	11
7	44	1	0	0	0	0	0	0	0	0	0	0	0	2	0	0	0	>6hó <1év	8
8	57	1	0	1	1	0	0	0	0	1	0	1	2	2	0	1	1	8	8
11	50	1	0	0	0	0	0	0	0	0	0	0	0	2	0	0	0	>1év(11hó)	2
12	75	0	1	1	1	0	0	0	0	0	0	1	0	2	0	0	0	>1év(7hó)	5
15	64	0	0	1	1	0	1	1	0	0	0	1	0	2	0	1	1	19	19
23	58	0	0	0	0	0	1	1	0	0	0	0	2	2	1	1	1	3	3
25	77	0	0	1	1	0	0	0	1	0	0	0	2	2	0	0	1	75	8
